# Supplementary material for: Inkjet-Printed Graphene–PEDOT:PSS Decorated with Sparked ZnO Nanoparticles for Application in Acetone Detection at Room Temperature
Source: Polymers (Basel). 2024 Dec 18;16(24):3521. doi: 10.3390/polym16243521 (PMC11677939; doi:10.3390/polym16243521)
Supplement: Supplementary file 1 [file polymers-16-03521-s001.zip]

Archive with 1 entries (1 files):
- polymers-3352374-supplementary.pdf
